# Supplementary material for: Newborn genome-wide DNA methylation in association with pregnancy anxiety reveals a potential role for GABBR1
Source: Clin Epigenetics. 2017 Oct 3;9:107. doi: 10.1186/s13148-017-0408-5 (PMC5627482; doi:10.1186/s13148-017-0408-5)
Supplement: Supplementary file 2 — GABBR1 CpG sites analyzed by EpiTYPER and corresponding HM450 CpG probe identifiers. (XLSX 9 kb) [file 13148_2017_408_MOESM2_ESM.xlsx]

## Sheet: Blad1
GABBR1 CpG unit name	Corresponding HM450 cgID	Genomic Location (hg19)	Grouped into CpG unit	EpiTYPER data analyzed	Reason for exclusion
CpG_1	cg00594408	chr6:29595349	CpG_1.2	Yes
CpG_2	cg25729445	chr6:29595347	CpG_1.2	Yes
CpG_3	cg02014853	chr6:29595335		Yes
CpG_4		chr6:29595325		No	Succes rate <70%
CpG_5	cg08862148	chr6:29595316		No	Fragment overlap with CpG_12 and CpG_13
CpG_6	cg08093277	chr6:29595300		Yes
CpG_7		chr6:29595271		No	Low mass
CpG_8		chr6:29595221		Yes
CpG_9	cg24302412	chr6:29595197	CpG_9.10	Yes
CpG_10	cg05812266	chr6:29595195	CpG_9.10	Yes
CpG_11		chr6:29595175		Yes
CpG_12		chr6:29595161		No	Fragment overlap with CpG_5 and CpG_13
CpG_13		chr6:29595094		No	Fragment overlap with CpG_5 and CpG_12
CpG_14	cg23732781	chr6:29595016	CpG_14.15	Yes
CpG_15	cg25642476	chr6:29595011	CpG_14.15	Yes
CpG_16	cg21100518	chr6:29595002		Yes
CpG_17		chr6:29594991		Yes
