# Supplementary material for: Newborn genome-wide DNA methylation in association with pregnancy anxiety reveals a potential role for GABBR1
Source: Clin Epigenetics. 2017 Oct 3;9:107. doi: 10.1186/s13148-017-0408-5 (PMC5627482; doi:10.1186/s13148-017-0408-5)
Supplement: Supplementary file 3 — Top 50 DMRcate results. (XLSX 17 kb) [file 13148_2017_408_MOESM3_ESM.xlsx]

## Sheet: Blad1
Additional file 3: Top 50 DMRcate results. Indicated are the rank based on the minimum p-value, the name of the gene annotated to the differentially methylated region (DMR), location of the DMR with respect to the gene, GRCh37/hg19 genomic location of the DMR, number of array cg-probes present within the DMR ('# probes'), the minimum p-value of the probes in the region ('Min P Value'), the mean p…
Rank	Annotated Gene	Genomic Location Group	Location (hg19)	# probes	Min P value	Mean P value	Max beta FC
1	RNF39	3'UTR,Body	chr6:30038712-30039900	42	2.44e-22	1.45685e-06	0.0806711
2	PRRT1,PPT2	TSS1500,TSS200,1stExon,5'UTR,Body	chr6:32120077-32121611	38	5.43e-18	0.000141788	0.0502055
3	HOXC4	5'UTR,TSS1500	chr12:54446019-54446944	11	5.36e-14	0.000554552	0.0435861
4	CYP26C1	TSS200,1stExon	chr10:94820892-94821085	7	2.84e-13	4.15262e-13	0.0565553
5	GFRA4	Body,1stExon,TSS200,TSS1500	chr20:3643863-3644300	6	5.47e-13	1.80531e-11	0.0453859
6	SLC4A11	Body,1stExon,5'UTR,TSS200,TSS1500	chr20:3218145-3218905	11	7.56e-13	3.16686e-07	0.0439807
7	CYP1A1	TSS1500	chr15:75018774-75019376	12	3.07e-12	0.000293396	0.0523215
8	BIK	TSS1500	chr22:43505892-43506238	6	4.42e-12	0.000113874	0.0385582
9	MAMSTR,RASIP1	TSS1500,3'UTR,Body	chr19:49223814-49224454	6	9.53e-12	3.46191e-05	0.0599028
10			chr8:99984350-99985049	5	1.05e-11	1.1341e-07	0.0673903
11			chr6:29520527-29521430	20	2.84e-11	0.000655461	0.0800785
12	CLDN9	TSS1500,TSS200,1stExon,5'UTR	chr16:3062056-3062975	9	3e-11	2.0556e-05	0.067561
13	AFAP1L2	5'UTR,1stExon,TSS200,TSS1500	chr10:116164350-116165190	8	2.53e-10	8.71961e-05	0.041848
14	CLDN6	5'UTR,TSS200,TSS1500	chr16:3067759-3068475	10	4.34e-10	0.00145147	0.0332889
15	STAG3,GPC2	TSS1500,TSS200,1stExon,5'UTR	chr7:99775012-99775862	14	4.92e-10	0.000458248	0.0358798
16	GCNT2	TSS200,Body,5'UTR,1stExon	chr6:10555808-10556523	5	5.77e-10	2.35e-07	0.0766273
17	EFS	TSS200,TSS1500	chr14:23834909-23836012	8	1.59e-09	0.00372665	0.0271936
18	MEI1	TSS1500,TSS200,1stExon,5'UTR,Body	chr22:42095154-42095773	8	2.05e-09	2.71e-06	0.0271689
19	DLEU7	1stExon,5'UTR,TSS200,TSS1500	chr13:51417469-51418221	11	2.72e-09	0.000358597	0.0416825
20			chr19:4607057-4607540	6	5.36e-09	3.43e-07	0.0349784
21	GABBR1	Body,1stExon,5'UTR	chr6:29594830-29595661	15	1.08e-08	0.000617031	0.0524492
22	RPLP1	TSS1500,TSS200	chr15:69744390-69745013	8	1.24e-08	0.000576222	0.0462862
23	IL21R	TSS1500,5'UTR	chr16:27437730-27437900	3	2.54e-08	1.3e-07	-0.0729191
24	FLJ12825	TSS200,Body	chr12:54451877-54452069	3	3.8e-08	4.15e-08	0.0431655
25	HLA-DQB2	Body	chr6:32728951-32730040	34	4.49e-08	0.00092594	0.0663302
26	SLC12A4	Body,1stExon,TSS200,TSS1500	chr16:67997858-67998246	5	4.98e-08	3.9e-07	0.0859974
27	ANKDD1A	TSS1500	chr15:65203541-65203855	3	7.28e-08	0.00309661	0.0431543
28	KDM2B	Body	chr12:121973871-121974305	3	8.28e-08	3.84e-07	0.0514098
29	SUGT1L1	TSS1500	chr13:41496184-41496979	6	1.82e-07	0.000445302	0.0530518
30	HOXC4,HOXC5,HOXC6	5'UTR,Body	chr12:54412688-54413384	5	2.61e-07	0.00182629	0.0471367
31	RASA3	Body	chr13:114875001-114875412	5	2.63e-07	2.06e-06	0.0526771
32			chr1:17197456-17197909	4	2.97e-07	4.37e-06	0.0321531
33			chr6:30094947-30095570	27	3.46e-07	0.000562809	0.0536488
34	DES	TSS1500,TSS200,1stExon,5'UTR	chr2:220282563-220283214	7	3.65e-07	0.0001111	0.0513954
35	LOC100101938	Body,TSS200,TSS1500	chr13:19918951-19919540	7	6.08e-07	3.26e-05	-0.0661124
36	HOXC4,HOXC5,HOXC6	5'UTR,Body,3'UTR	chr12:54423920-54424203	3	7.3e-07	1.38e-06	0.0464876
37	KIAA0427	TSS1500	chr18:46064816-46065067	3	7.32e-07	0.00010022	0.0354395
38	CTHRC1	TSS1500,TSS200,5'UTR,1stExon	chr8:104383413-104383971	9	7.66e-07	1.49e-05	0.0191745
39	H1F0	1stExon,5'UTR	chr22:38201496-38201848	4	1e-06	1.82e-06	0.0668553
40	HDAC4	Body	chr2:239983650-239984105	5	1.15e-06	0.00163689	-0.0517216
41	CITED1	TSS1500,5'UTR,1stExon,TSS200	chrX:71526790-71527298	13	1.22e-06	9.7e-06	0.0410932
42	C1orf228	Body	chr1:45187551-45187946	4	1.27e-06	9.94e-05	-0.0294673
43	CABYR	TSS1500,TSS200,1stExon,5'UTR	chr18:21718458-21719568	18	1.38e-06	0.000388361	0.0314193
44	ZNF575	Body,3'UTR	chr19:44039345-44039870	6	1.56e-06	0.000138835	0.0417418
45	RER1	3'UTR	chr1:2335348-2336034	5	1.77e-06	0.000220023	0.0259349
46	LECT1	1stExon,5'UTR,TSS200,TSS1500	chr13:53313845-53314226	5	1.8e-06	0.000783795	0.0416022
47	C17orf64	TSS1500,TSS200,1stExon,5'UTR,Body	chr17:58499300-58500186	9	2.12e-06	0.00158034	0.0457839
48	C6orf27	Body	chr6:31733619-31734580	20	2.25e-06	0.00025899	0.0395291
49			chr17:19883326-19883716	4	2.55e-06	3.94e-05	0.0417579
50	CMPK1	TSS200,1stExon,Body	chr1:47799304-47800478	10	2.82e-06	0.00105774	-0.138607
