# Supplementary material for: Newborn genome-wide DNA methylation in association with pregnancy anxiety reveals a potential role for GABBR1
Source: Clin Epigenetics. 2017 Oct 3;9:107. doi: 10.1186/s13148-017-0408-5 (PMC5627482; doi:10.1186/s13148-017-0408-5)
Supplement: Supplementary file 4 — ErmineJ Gene Ontology (GO) pathways analysis results based on the top 500 annotated differentially annotated regions. (XLSX 14 kb) [file 13148_2017_408_MOESM4_ESM.xlsx]

## Sheet: Blad1
Additional file 4: ErmineJ Gene Ontology (GO) pathways analysis results based on the top 500 annotated differentially annotated regions.
GO Term Name	GO ID number	Number of Genes	Raw Score	P-value	Corrected P-value	Multifunctionality Score
pallium development	GO:0021543	28	15	0.001367	1	0.878
cellular modified amino acid metabolic process	GO:0006575	16	10	0.001941	1	0.584
oxidoreductase activity, acting on paired donors, with incorporation or reduction of molecular oxygen	GO:0016705	16	10	0.001941	1	0.411
hippocampus development	GO:0021766	10	7	0.004005	1	0.641
telencephalon development	GO:0021537	42	19	0.004236	1	0.932
somitogenesis	GO:0001756	8	6	0.004768	1	0.88
regulation of cell cycle arrest	GO:0071156	8	6	0.004768	1	0.808
alpha-amino acid biosynthetic process	GO:1901607	6	5	0.005162	1	0.244
bicellular tight junction	GO:0005923	26	13	0.006236	1	0.094
occluding junction	GO:0070160	26	13	0.006236	1	0.0942
meiotic cell cycle	GO:0051321	16	9	0.008659	1	0.421
apical junction complex	GO:0043296	27	13	0.009274	1	0.0737
segmentation	GO:0035282	9	6	0.0112221	1	0.896
neuron projection morphogenesis	GO:0048812	81	30	0.013726	1	0.904
synapse organization	GO:0050808	31	14	0.0137852	1	0.848
positive regulation of myeloid leukocyte differentiation	GO:0002763	7	5	0.0142634	1	0.724
neuromuscular junction development	GO:0007528	7	5	0.0142634	1	0.474
basal plasma membrane	GO:0009925	7	5	0.0142634	1	0.416
hydrolase activity, acting on carbon-nitrogen (but not peptide) bonds, in cyclic amidines	GO:0016814	7	5	0.0142634	1	0.365
ovulation cycle process	GO:0022602	7	5	0.0142634	1	0.711
collagen fibril organization	GO:0030199	7	5	0.0142634	1	0.353
ovulation cycle	GO:0042698	7	5	0.0142634	1	0.711
chromosome organization involved in meiotic cell cycle	GO:0070192	7	5	0.0142634	1	0.269
positive regulation of cell cycle arrest	GO:0071158	7	5	0.0142634	1	0.789
somite development	GO:0061053	12	7	0.0161374	1	0.913
meiotic nuclear division	GO:0140013	12	7	0.0161374	1	0.386
meiotic cell cycle process	GO:1903046	12	7	0.0161374	1	0.386
cell part morphogenesis	GO:0032990	82	30	0.0165454	1	0.907
cell projection morphogenesis	GO:0048858	82	30	0.0165454	1	0.907
plasma membrane bounded cell projection morphogenesis	GO:0120039	82	30	0.0165454	1	0.907
glandular epithelial cell development	GO:0002068	5	4	0.0170526	1	0.521
male meiotic nuclear division	GO:0007140	5	4	0.0170526	1	0.229
calcium-independent cell-cell adhesion via plasma membrane cell-adhesion molecules	GO:0016338	5	4	0.0170526	1	0.00177
oxidoreductase activity, acting on paired donors, with incorporation or reduction of molecular oxygen, 2-oxoglutarate as one donor, and incorporation of one atom each of oxygen into both donors	GO:0016706	5	4	0.0170526	1	0.0876
muscle adaptation	GO:0043500	5	4	0.0170526	1	0.662
positive regulation of protein tyrosine kinase activity	GO:0061098	5	4	0.0170526	1	0.35
signal transduction involved in cell cycle checkpoint	GO:0072395	5	4	0.0170526	1	0.65
sex differentiation	GO:0007548	29	13	0.0186929	1	0.882
axon development	GO:0061564	67	25	0.0213277	1	0.871
monooxygenase activity	GO:0004497	10	6	0.0220484	1	0.435
meiosis I	GO:0007127	10	6	0.0220484	1	0.382
L-amino acid transport	GO:0015807	10	6	0.0220484	1	0.338
positive regulation of myeloid cell differentiation	GO:0045639	10	6	0.0220484	1	0.809
regulation of response to wounding	GO:1903034	18	9	0.0222434	1	0.868
regulation of Wnt signaling pathway	GO:0030111	42	17	0.0238225	1	0.862
DNA-templated transcription, initiation	GO:0006352	24	11	0.024872	1	0.391
positive regulation of apoptotic signaling pathway	GO:2001235	24	11	0.024872	1	0.8
cell-cell adhesion via plasma-membrane adhesion molecules	GO:0098742	36	15	0.0249671	1	0.0146
negative regulation of Wnt signaling pathway	GO:0030178	27	12	0.025365	1	0.797
regulation of myeloid cell differentiation	GO:0045637	27	12	0.025365	1	0.917
