# Supplementary material for: Newborn genome-wide DNA methylation in association with pregnancy anxiety reveals a potential role for GABBR1
Source: Clin Epigenetics. 2017 Oct 3;9:107. doi: 10.1186/s13148-017-0408-5 (PMC5627482; doi:10.1186/s13148-017-0408-5)
Supplement: Supplementary file 5 — Top 100 ranked CpG probes associated with prenatal anxiety. (XLSX 20 kb) [file 13148_2017_408_MOESM5_ESM.xlsx]

## Sheet: Blad1
Additional file 5: Top 100 ranked CpG probes associated with prenatal anxiety. Beta value difference indicates the difference of DNA methylation beta values in the high minus the low group. None of the probes remain significant after correction for multiple testing.
cgID	RefGene Name	P value	Regression Coefficient	Chr	Location	Genomic Location	Relation to CpG Island	Beta Value Difference
cg03498146		3.65e-06	-0.0203	6	164565974			-0.0182
cg20977327	SH3BP5L	3.59e-05	-0.0065	1	249120459	TSS1500	Island	-0.0047
cg03641439	C5orf15	3.62e-05	-0.0111	5	133304515	TSS200	S_Shore	-0.0102
cg00301396		4.41e-05	0.0514	16	30572929		Island	0.0451
cg08806184		5.2e-05	0.0341	2	27068081		N_Shelf	0.0303
cg21621697	LOC145814	5.52e-05	0.019	15	99511833	Body	N_Shore	0.0178
cg20068058	CREB3L1	6.14e-05	0.0472	11	46317859	Body	S_Shore	0.046
cg08935125	CLDN6	6.17e-05	0.0341	16	3068085	5'UTR	Island	0.0271
cg12390585	PTPRC	6.19e-05	-0.0348	1	198669986	Body		-0.0244
cg13566150	ANGPT1	6.21e-05	-0.0374	8	108432158	Body		-0.0289
cg03635863		6.51e-05	-0.0374	5	6134449			-0.0306
cg01794156	PKP3	6.53e-05	-0.0883	11	397077	Body	Island	-0.0936
cg15396367	UAP1L1	6.74e-05	0.031	9	139972779	Body	Island	0.023
cg11511795		6.83e-05	0.0411	4	10463749		S_Shore	0.0381
cg08728865	NLRP7	7.25e-05	-0.0122	19	55458943	TSS200		-0.0079
cg15355341		7.35e-05	-0.0128	12	50430136		S_Shelf	-0.0138
cg16612699	OR8B8	7.52e-05	-0.0183	11	124311218	TSS1500		-0.0145
cg25727366	EPB41	7.62e-05	0.0253	1	29213226	TSS1500	N_Shore	0.0186
cg19622714		8.58e-05	0.0359	16	30572912		Island	0.0338
cg14382835	LPHN3	8.63e-05	-0.023	4	62731949	Body		-0.0225
cg12497564	RBP1	0.0001156	-0.0068	3	139258295	Body	Island	-0.0058
cg17078253		0.0001161	0.0113	2	176944273		Island	0.0106
cg16852837	MBD2	0.0001162	0.006	18	51750955	1stExon	Island	0.0043
cg08751352	UBL3	0.0001165	0.0339	13	30421866	Body	N_Shelf	0.0194
cg23310850	HOMER3	0.0001167	-0.0065	19	19051337	TSS1500	Island	-0.0042
cg17543425	ODZ2	0.0001216	-0.0317	5	167181519	Body		-0.0286
cg11916609	IL1RL1	0.0001268	-0.0286	2	102927488	TSS1500		-0.0285
cg11321030		0.0001271	0.0563	10	103326711		Island	0.0535
cg19540408	C2orf57	0.0001289	-0.0207	2	232456289	TSS1500		-0.0187
cg00660305	PRKAR1B	0.0001303	-0.0184	7	597575	Body	N_Shore	-0.0101
cg03474070	CDH13	0.0001338	-0.0219	16	83688530	Body		-0.0167
cg12448312	KNDC1	0.0001391	-0.0286	10	135032219	Body	N_Shore	-0.031
cg09461837	SDK1	0.0001431	-0.0053	7	3341524	Body	Island	-0.0041
cg13019925	LOC100128164	0.0001437	-0.0081	3	169684678	TSS200	Island	-0.007
cg17059658	ADCYAP1	0.0001448	-0.0139	18	905101	5'UTR	Island	-0.0115
cg15658344		0.0001515	-0.0338	12	50720139			-0.0274
cg23235671		0.0001589	0.0363	2	128617901		S_Shore	0.031
cg15916628	ZNF579	0.0001602	0.0293	19	56092834	TSS1500	S_Shore	0.0218
cg07197059	EFS	0.000166	0.0233	14	23836012	TSS1500	S_Shore	0.0204
cg10998146		0.0001698	-0.0356	13	27447706			-0.0286
cg00845883	ANO1	0.0001717	0.0402	11	69923693	TSS1500	N_Shore	0.0505
cg07473023	RGNEF	0.0001744	0.0082	5	72921899	TSS200	Island	0.0069
cg22043896		0.0001761	-0.0231	5	125307279			-0.0244
cg03232933	BTG3	0.0001765	0.0484	21	18985641	TSS1500	Island	0.0377
cg25989556		0.0001794	-0.0229	13	47643232			-0.0194
cg26560794	MARCH8	0.0001895	0.0086	10	46090406	TSS200	Island	0.0066
cg17132535	MCFD2	0.000192	-0.0148	2	47133191	Body		-0.0125
cg17586365	NUDT5	0.0001934	0.0105	10	12237912	1stExon	Island	0.0068
cg08289700	FGF6	0.0001938	-0.0134	12	4554971	TSS200	S_Shore	-0.0086
cg17840408	PKP3	0.0001957	-0.0854	11	396686	Body	Island	-0.0882
cg01949353		0.0001989	-0.0337	4	101904283			-0.0241
cg26029538		0.0001994	-0.0131	10	134851944		N_Shore	-0.0077
cg07017562	RTN1	0.0002021	-0.0162	14	60099815	Body	S_Shelf	-0.0126
cg18384794		0.0002046	0.0187	5	148509515			0.0161
cg00020052	CNRIP1	0.0002063	-0.0071	2	68546899	1stExon	Island	-0.0074
cg07464674	PITPNM3	0.0002091	0.0195	17	6358363	3'UTR	N_Shore	0.0139
cg15852700	RNF40	0.0002116	0.0091	16	30772531	TSS1500	Island	0.0068
cg24527751	TLK1	0.0002127	-0.018	2	171877888	Body		-0.0116
cg23950691		0.000214	-0.0061	1	227015916			-0.0058
cg08871711	COL6A3	0.0002168	-0.0123	2	238275681	Body		-0.0072
cg12066181	DNMT3A	0.0002266	-0.0061	2	25565288	TSS1500	Island	-0.0059
cg26729217		0.000235	-0.0164	11	116147407			-0.0131
cg23606758	ORC1L	0.00024	-0.0107	1	52869977	1stExon	Island	-0.0053
cg02169201	NECAB3	0.0002412	-0.0164	20	32248995	Body	N_Shelf	-0.013
cg08362308	SPG7	0.0002442	-0.0231	16	89608209	Body	N_Shore	-0.0139
cg23813270		0.0002447	-0.0396	10	126947026			-0.0323
cg15023858	MITF	0.0002517	-0.0187	3	69812434	TSS1500		-0.0137
cg20699036	LIFR	0.0002534	-0.0163	5	38556796	TSS200	Island	-0.0174
cg06371583	GNG7	0.0002546	0.0306	19	2581343	5'UTR	S_Shore	0.0237
cg13076441		0.0002563	-0.0182	8	60224479			-0.013
cg25076039	DOCK2	0.0002613	-0.0339	5	169128937	Body		-0.0302
cg19789417		0.0002646	-0.0169	3	149768455		Island	-0.015
cg09340523	ZNF816A	0.0002702	-0.0132	19	53466210	TSS200	Island	-0.01
cg01919908	NSMCE2	0.0002703	-0.0185	8	126310179	Body		-0.0146
cg03312716	TRPV4	0.0002815	0.0306	12	110271581	TSS1500	Island	0.0269
cg02140072		0.0002827	-0.0248	10	22536731		N_Shelf	-0.0205
cg26426470	DOCK2	0.000283	-0.0195	5	169181253	Body		-0.0136
cg05802545	NTNG1	0.0002833	-0.0276	1	107921855	Body		-0.0252
cg25258098	PKP3	0.0002836	-0.0888	11	396794	Body	Island	-0.0857
cg11986223	SKAP2	0.0002851	-0.0283	7	26824073	Body		-0.0189
cg11501451	WDR74	0.0002854	0.0087	11	62606542	Body	Island	0.0068
cg10740895	SEMG1	0.000286	-0.0197	20	43838292	3'UTR		-0.0127
cg26302994	PPM1B	0.0002874	0.013	2	44395983	TSS200	Island	0.0112
cg14146740		0.0003019	-0.0149	6	50818424		Island	-0.0098
cg06530012	PSTPIP2	0.0003078	-0.0082	18	43651754	Body	N_Shore	-0.0059
cg01677248	LRRK1	0.0003092	-0.014	15	101587506	Body		-0.011
cg24719487	GIPC2	0.0003097	0.0087	1	78512129	Body	Island	0.0069
cg09697651	LOC285830	0.0003235	-0.0061	6	29716568	Body	Island	-0.0047
cg15757271	WNT5A	0.0003272	-0.007	3	55521789	TSS1500	Island	-0.0056
cg00425213	ACOT7	0.0003316	-0.0152	1	6446095	Body		-0.0107
cg06963711	GNG12	0.0003329	-0.0173	1	68170392	3'UTR		-0.0178
cg12703142	ZNF33A	0.0003418	-0.0097	10	38299574	TSS200	Island	-0.009
cg03991953		0.0003422	-0.0281	2	241764454		S_Shelf	-0.0194
cg03255128	TRIM72	0.0003432	-0.0083	16	31227411	Body	Island	-0.0074
cg08211722	MAPK11	0.0003441	-0.0052	22	50708924	TSS200	Island	-0.0034
cg21548116	ADH5	0.0003508	-0.0073	4	100009993	TSS200	Island	-0.0053
cg05913257	USP46	0.0003578	-0.0166	4	53525745	TSS1500	Island	-0.0139
cg22294523		0.0003629	0.0217	11	1121113			0.0218
cg00533215	PNO1	0.0003661	-0.0104	2	68384397	TSS1500	Island	-0.0092
cg21506439		0.0003716	-0.0175	3	155088879			-0.0154
