# Supplementary material for: Newborn genome-wide DNA methylation in association with pregnancy anxiety reveals a potential role for GABBR1
Source: Clin Epigenetics. 2017 Oct 3;9:107. doi: 10.1186/s13148-017-0408-5 (PMC5627482; doi:10.1186/s13148-017-0408-5)
Supplement: Supplementary file 6 — Overview of CpG probes in the GABBR1 region identified by DMRcate. (XLSX 14 kb) [file 13148_2017_408_MOESM6_ESM.xlsx]

## Sheet: Blad1
Additional file 6: Overview of CpG probes in the GABBR1 differentially methylated region (DMR) identified by DMRcate. Indicated are probe ID, whether the probe is also present in the DMR identified by comb-p, GRCh37/hg19 genomic location, relation to the gene and CpG island, average percentage of DNA methylation in the newborns exposed to the highest (n = 23) and lowest (n = 22) levels of anxiety…
cgID	in_combp_DMR	Location (hg19)	UCSC_RefGene_Group	Relation_to_UCSC_CpG_Island	Percent DNAm high group	Percent DNAm low group	SD high group	SD low group	Percent DNAm difference	P value	Cohen's d
cg21879791	no	Chr6:29594830	Body	N_Shore	61.2039	60.0301	2.74847	3.00964	1.17383	0.179528	0.407294
cg21100518	yes	Chr6:29595002	Body	N_Shore	50.3981	46.4986	8.36577	5.23936	3.89948	0.00463739	0.558676
cg25642476	yes	Chr6:29595011	Body	N_Shore	41.3016	37.4116	5.80822	4.02233	3.89	0.00490274	0.778664
cg23732781	yes	Chr6:29595016	Body	N_Shore	46.6996	43.0987	6.52012	4.79459	3.60088	0.00216266	0.62922
cg05812266	yes	Chr6:29595194	Body	N_Shore	47.2652	43.9876	4.58524	3.24736	3.27759	0.0215708	0.824962
cg24302412	yes	Chr6:29595196	Body	N_Shore	38.091	37.0393	3.00873	2.25893	1.05168	0.184905	0.395314
cg08093277	yes	Chr6:29595299	Body;1stExon	Island	43.3153	40.8187	5.07445	2.25882	2.49653	0.0249423	0.635636
cg08862148	yes	Chr6:29595315	Body;1stExon	Island	35.5837	33.5423	3.34495	2.14962	2.04141	0.0200744	0.72608
cg02014853	no	Chr6:29595335	Body;1stExon	Island	34.0417	31.2411	4.88455	3.91805	2.80057	0.0644398	0.632505
cg25729445	no	Chr6:29595347	Body;1stExon	Island	8.109	7.31968	1.31393	0.97791	0.789323	0.00841681	0.681525
cg00594408	no	Chr6:29595349	Body;1stExon	Island	16.0772	14.6266	2.49051	1.74985	1.45065	0.0495496	0.674005
cg20997792	no	Chr6:29595491	Body;1stExon	Island	9.64124	9.2008	1.76405	1.19865	0.440444	0.199753	0.292055
cg15385139	no	Chr6:29595506	Body;1stExon	Island	11.9647	11.3909	1.81899	1.25655	0.573862	0.103957	0.36709
cg06078334	no	Chr6:29595653	Body;5'UTR;1stExon	Island	5.91715	6.18384	0.905416	0.785583	0.26669	0.431603	0.314634
cg18344922	no	Chr6:29595661	Body;5'UTR;1stExon	Island	9.10935	8.87374	1.29972	1.4635	0.235604	0.881288	0.17023
