# Supplementary material for: Newborn genome-wide DNA methylation in association with pregnancy anxiety reveals a potential role for GABBR1
Source: Clin Epigenetics. 2017 Oct 3;9:107. doi: 10.1186/s13148-017-0408-5 (PMC5627482; doi:10.1186/s13148-017-0408-5)
Supplement: Supplementary file 7 — Correlations between HM450 CpG probes and their respective CpG units measured by Sequenom EpiTYPER (n = 41). (XLSX 12 kb) [file 13148_2017_408_MOESM7_ESM.xlsx]

## Sheet: Blad1
Additional file 7: Correlations between HM450 CpG probes and their respective CpG units measured by Sequenom EpiTYPER (n = 41)
		Sequenom EpiTYPER
		GABBR1_6	GABBR1_9.10	GABBR1_14.15	GABBR1_16
cg08093277	Pearson Correlation	0.209
	P-value	0.107323
cg24302412	Pearson Correlation		0.482**
	P-value		0.00141825
cg05812266	Pearson Correlation		0.432**
	P-value		0.00241004
cg23732781	Pearson Correlation			0.293*
	P-value			0.031398
cg25642476	Pearson Correlation			0.324*
	P-value			0.0193691
cg21100518	Pearson Correlation				0.319*
	P-value				0.0211928
**. Correlation is significant at the 0.01 level (1-tailed).
*. Correlation is significant at the 0.05 level (1-tailed).
